# Supplementary material for: VapC21 Toxin Contributes to Drug-Tolerance and Interacts With Non-cognate VapB32 Antitoxin in Mycobacterium tuberculosis
Source: Front Microbiol. 2020 Sep 11;11:2037. doi: 10.3389/fmicb.2020.02037 (PMC7517352; doi:10.3389/fmicb.2020.02037)
Supplement: TABLE S2 — List of transcripts upregulated and downregulated in ΔvapC21 mutant strain in comparison to parental strain by >1.0 fold and p-value <0.05. [file Table_2.XLSX]

## Sheet: DEGs
Table S2: List of transcripts upregulated in DvapC21 mutant strain in comparison to parental strain by >1.0 fold and p-value <0.05
Gene_id	gene	log2 (fold_change)	Rv Number	Information and classification
ERDMAN_0003	recF	1.09121	Rv0003	Information pathway
ERDMAN_0377	iniB	2.15436	Rv 0341	Cell wall and cell processes
ERDMAN_0378	iniA	2.11613	Rv 0342	Cell wall and cell processes
ERDMAN_0593	-	1.03525	Rv 0541c	Cell wall and cell processes
ERDMAN_0752	-	1.04833	Rv 0681	Regulatory Protein
ERDMAN_0835	PPE12	1.17556	Rv 0755c	PE/PPE
ERDMAN_1065	lprP	2.16785	Rv0962c	Cell wall and cell processes
ERDMAN_1164	-	1.44264	Rv 1043c	Conserved hypothetical
ERDMAN_1179	-	1.25649	Rv 1057	Conserved hypothetical
ERDMAN_1198	-	1.17225	Rv 1073	Conserved hypothetical
ERDMAN_1300	-	1.01115	Rv 1158c	Conserved hypothetical
ERDMAN_1338	PE13	1.67582	Rv 1195	PE/PPE
ERDMAN_1339	PPE18	2.109	Rv 1196	PE/PPE
ERDMAN_1340	esxK	1.58437	Rv 1197	Cell wall and cell processes
ERDMAN_1341	esxL	1.40435	Rv 1198	Cell wall and cell processes
ERDMAN_1342	-	1.85385	Rv 1199c	Insertion sequences and phages
ERDMAN_1369	tatB	1.25662	Rv 1224	Cell wall and cell processes
ERDMAN_1452	prfA	1.13046	Rv 1299	Information pathway
ERDMAN_1515	-	1.4578	Rv 1357c	Conserved hypothetical
ERDMAN_1521	PPE19	0.969726	Rv 1361c	PE/PPE
ERDMAN_1592	-	1.10123	Rv 1433	Cell wall and cell processes
ERDMAN_1869	-	1.40945	Rv 1702c	Conserved hypothetical
ERDMAN_1957	PE_PGRS31	1.23429	Rv1768	PE/PPE
ERDMAN_2005	-	1.29116	Rv 1815	Conserved hypothetical
ERDMAN_2062	-	1.17553	Rv 1870c	Conserved hypothetical
ERDMAN_2266	fxsA	1.10112	Rv 2053c	Cell wall and cell processes
ERDMAN_2344	ansP1	1.02213	Rv 2127	Cell wall and cell processes
ERDMAN_2363	-	1.06731	Rv 2144c	Conserved hypothetical
ERDMAN_2588	-	1.25515	Rv 2356c	PE/PPE
ERDMAN_2703	-	1.10611	Rv2456c	Cell wall and cell processes
ERDMAN_2744	-	1.05841	Rv 2494	Virulence, detoxification and adaptation
ERDMAN_2763	-	1.80051	Rv3115	Insertion sequences and phages
ERDMAN_2899	-	1.35509	Rv 2639c	PE/PPE
ERDMAN_3020	hsdS.1	4.58856	Rv 2755c	Information pathway
ERDMAN_3021	hsdM	5.02416	Rv 2756c	Information pathway
ERDMAN_3028	dfrA	1.35104	Rv 2763c	Intermediary metabolism and respiration
ERDMAN_3085	-	1.16748	Rv 2817c	Conserved hypothetical
ERDMAN_3109	dinF	1.39141	Rv 2836c	Information pathway
ERDMAN_3111	-	1.30509	Rv 2837c	Conserved hypothetical
ERDMAN_3182	-	1.08619	Rv 2901c	Conserved hypothetical
ERDMAN_3239	-	1.19314	Rv 2957	Intermediary metabolism and respiration
ERDMAN_3271	mutT1	1.42445	Rv 2985	Information pathway
ERDMAN_3273	leuD	1.57771	Rv 2987c	Intermediary metabolism and respiration
ERDMAN_3410	-	1.65399	Rv 3115	Insertion sequences and phages
ERDMAN_3574	whiB2	0.985632	Rv3260c	Regulatory Protein
ERDMAN_3610	-	1.72093	Rv3294c	Conserved hypothetical
ERDMAN_3943	PE_PGRS59	1.09776	Rv 3595c	PE/PPE
ERDMAN_4299	gidB	1.60487	Rv 3919c	PE/PPE
ERDMAN_4300	-	1.16993	Rv3920c	Conserved hypothetical
ERDMAN_4302	rnpA	1.58307	Rv3923c	Information pathway
Table S2: List of transcripts downregulated in DvapC21 mutant strain in comparison to parental strain by >1.0 fold and p-value <0.05
gene_id	gene	log2(fold_change)	Rv number	Information and classification
ERDMAN_0125	-	-1.14856	Rv0108c	Conserved hypothetical
ERDMAN_0186	-	-1.19839	Rv 0161	Intermediary metabolism and respiration
ERDMAN_0187	adhE1	-1.24941	Rv 0162c	Intermediary metabolism and respiration
ERDMAN_0258	php	-1.34204	Rv 0230c	Lipid metabolism
ERDMAN_0261	nrdB	-1.37742	Rv 0233	Lipid metabolism
ERDMAN_0304	-	-1.34365	Rv 0275c	Regulatory protein
ERDMAN_0305	-	-1.37079	Rv 0276	Conserved hypothetical
ERDMAN_0368	-	-1.30983	Rv 0333	Conserved hypothetical
ERDMAN_0413	-	-1.35553	Rv 0373c	Regulatory protein
ERDMAN_0623	-	-3.45125	Rv 0569	Conserved hypothetical
ERDMAN_0624	nrdZ	-4.39937	Rv 0570	Information pathway
ERDMAN_0625	-	-3.75139	Rv 0571c	Conserved hypothetical
ERDMAN_0629	-	-3.5655	Rv 0573c	Intermediary metabolism and respiration
ERDMAN_0630	-	-3.92993	Rv 0574c	Conserved hypothetical
ERDMAN_0631	-	-1.77293	Rv 0575c	Intermediary metabolism and respiration
ERDMAN_0687	-	-1.62241	Rv 0623	Virulence, detoxification and adaptation
ERDMAN_0731	-	-1.64524	Rv 0660c	Virulence, detoxification and adaptation
ERDMAN_0741	end	-1.10317	Rv 0670	Information pathway
ERDMAN_0831	mmsB	-1.66154	Rv 0751c	Intermediary metabolism and respiration
ERDMAN_0832	fadE9	-2.16607	Rv 0752c	Lipid metabolism
ERDMAN_0833	mmsA	-2.98698	Rv 0753c	Intermediary metabolism and respiration
ERDMAN_0910	-	-1.46757	Rv 0827c	Regulatory protein
ERDMAN_0979	fprB	-1.05732	Rv 0886	Intermediary metabolism and respiration
ERDMAN_0993	-	-1.06592	Rv 0898c	Conserved hypothetical
ERDMAN_1185	-	-1.18838	Rv 1063c	Conserved hypothetical
ERDMAN_1324	papA3	-1.34535	Rv 1182	Lipid metabolism
ERDMAN_1329	rocA	-1.5364	Rv 1187	Intermediary metabolism and respiration
ERDMAN_1408	-	-1.37632	Rv 1261c	Conserved hypothetical
ERDMAN_1419	lprA	-1.07218	Rv 1270c	Cell wall and cell processes
ERDMAN_1512	-	-1.58317	Rv 1351	Conserved hypothetical
ERDMAN_1711	-	-1.76401	Rv 1535	Unknown protein
ERDMAN_1803	-	-1.48211	Rv 1638a	Conserved hypothetical
ERDMAN_1804	-	-1.55202	Rv 1639c	Conserved hypothetical
ERDMAN_1907	-	-4.83681	Rv 1733c	Conserved hypothetical
ERDMAN_1908	-	-2.33784	Rv 1734c	Conserved hypothetical
ERDMAN_1909	-	-3.31077	Rv 1735c	Conserved hypothetical
ERDMAN_1913	-	-3.41102	Rv 1738	Conserved hypothetical
ERDMAN_1914	-	-2.4781	Rv 1739c	Cell wall and cell processes
ERDMAN_1939	cut1	-1.3404	Rv 1758	Cell wall and cell processes
ERDMAN_2003	-	-4.68275	Rv 1813c	Conserved hypothetical
ERDMAN_2023	-	-1.66251	Rv 1834	Intermediary metabolism and respiration
ERDMAN_2085	-	-1.56135	Rv 1893	Conserved hypothetical
ERDMAN_2121	mpt63	-1.08568	Rv 1926c	Cell wall and cell processes
ERDMAN_2199	-	-3.97498	Rv 1996	Virulence, detoxification and adaptation
ERDMAN_2200	ctpF	-5.39228	Rv 1997	Cell wall and cell processes
ERDMAN_2201	-	-3.08953	Rv 1998c	Conserved hypothetical
ERDMAN_2206	-	-4.28697	Rv2003c	Conserved hypothetical
ERDMAN_2208	-	-4.88957	Rv 2004c	Conserved hypothetical
ERDMAN_2210	otsB1	-3.60685	Rv 2006	Virulence, detoxification and adaptation
ERDMAN_2211	fdxA	-4.72299	Rv 2007c	Intermediary metabolism and respiration
ERDMAN_2241	pfkB	-6.94614	Rv 2029c	Intermediary metabolism and respiration
ERDMAN_2244	acg	-4.38633	Rv 2032	Conserved hypothetical
ERDMAN_2354	-	-1.30914	Rv 2137c	Conserved hypothetical
ERDMAN_2499	lipM	-1.01543	Rv2284	Intermediary metabolism and respiration
ERDMAN_2611	cfp2	-1.45796	Rv 2376c	Cell wall and cell processes
ERDMAN_2632	-	-2.21957	-	-
ERDMAN_2743	-	-1.05953	Rv 2493	Virulence, detoxification and adaptation
ERDMAN_2815	-	-1.76086	Rv 2557	Conserved hypothetical
ERDMAN_2816	-	-1.40386	Rv 2558	Conserved hypothetical
ERDMAN_2817	-	-1.1922	Rv 2559c	Conserved hypothetical
ERDMAN_2884	-	-6.58386	Rv2624c	Virulence, detoxification and adaptation
ERDMAN_2885	-	-7.49846	Rv2625c	Cell wall and cell processes
ERDMAN_2886	-	-7.26745	Rv2626c	Conserved hypothetical,
ERDMAN_2887	-	-5.19054	Rv2627c	Cell wall and cell processes
ERDMAN_2888	-	-6.81437	Rv2628	Conserved hypothetical,
ERDMAN_2889	-	-4.1377	Rv2629	Conserved hypothetical,
ERDMAN_2898	-	-1.66554	Rv2638	Conserved hypothetical
ERDMAN_2970	-	-1.18098	Rv2708c	Conserved hypothetical
ERDMAN_3066	-	-1.02668	Rv 2800	Intermediary metabolism and respiration
ERDMAN_3425	-	-3.57605	Rv 3127	Conserved hypothetical
ERDMAN_3427	-	-2.76922	Rv3128c	Conserved hypothetical
ERDMAN_3434	-	-4.69248	Rv 3134c	Virulence, detoxification and adaptation
ERDMAN_3543	-	-1.60105	Rv3230c	Intermediary metabolism and respiration
ERDMAN_3604	usfY	-1.60589	Rv 3288c	Conserved hypothetical
ERDMAN_3958	-	-1.55806	Rv 3614c	Cell wall and cell processes
ERDMAN_3959	-	-1.99406	Rv 3615c	Cell wall and cell processes
ERDMAN_3977	-	-1.53147	Rv 3633	Conserved hypothetical
ERDMAN_4121	-	-1.52811	Rv 3760	Conserved hypothetical
ERDMAN_4191	papA1	-1.15616	Rv 3824c	Lipid metabolism
ERDMAN_4208	bfrB	-1.60955	Rv 3841	Intermediary metabolism and respiration
ERDMAN_4224	-	-1.32011	Rv 3851	Hypothetical protein
