# Supplementary material for: VapC21 Toxin Contributes to Drug-Tolerance and Interacts With Non-cognate VapB32 Antitoxin in Mycobacterium tuberculosis
Source: Front Microbiol. 2020 Sep 11;11:2037. doi: 10.3389/fmicb.2020.02037 (PMC7517352; doi:10.3389/fmicb.2020.02037)
Supplement: TABLE S3 — List of genes differentially expressed in the overexpression strain in comparison to parental strain with log2 fold change of <1.0 or >1.0 and P-value <0.05. [file Table_3.XLSX]

## Sheet: Sheet1
Tabls S3: List of genes differentially expressed in the overexpression strain in comparison to parental strain with log2 fold change of <1.0 or >1.0 and P-value <0.05
gene ID	Rv number	log2(fold_change)	Functional category
vapC21	Rv2757c	6.06216	Virulence, detoxification, adaptation
whiB7	Rv3197A	5.16858	Regulatory protein
rpmB2	Rv2058c	4.3124	Information pathway
rpmG1	Rv2057c	3.62351	Information pathway
mpt70	Rv2875	3.38875	Cell wall and cell processes
Rv3643	Rv3643	3.35986	Conserved hypothetical
vapB21	Rv2758c	3.11701	Virulence, detoxification, adaptation
rpsN2	Rv2056c	2.84049	Information pathway
rpmB1	Rv0105c	2.83199	Information pathway
Rv3830c	Rv3830c	2.83075	Regulatory protein
Rv2466c	Rv2466c	2.82726	Conserved hypothetical
vapB15	Rv2009	2.75826	Virulence, detoxification, adaptation
eis	Rv2416c	2.71464	Virulence, detoxification, adaptation
Rv1773c	Rv1773c	2.70408	Regulatory protein
vapB17	Rv2526	2.65717	Virulence, detoxification, adaptation
erm(37)	Rv1988	2.65545	Intermediary metabolism and respiration
Rv1258c	Rv1258c	2.64459	Cell wall and cell processes
Rv0106	Rv0106	2.62286	Conserved hypothetical
hsp	Rv0251c	2.61314	Virulence, detoxification, adaptation
vapC15	Rv2010	2.46035	Virulence, detoxification, adaptation
PE8	Rv1040c	2.38801	PE/PPE
Rv1761c	Rv1761c	2.38719	Cell wall and cell processes
fic	Rv3641c	2.34908	Cell wall and cell processes
pks11	Rv1665	2.3316	Lipid metabolism
hsdM	Rv2756c	2.31314	Information pathway
PPE39	Rv2353c	2.28779	PE/PPE
glyA2	Rv0070c	2.27766	Intermediary metabolism and respiration
lipX	Rv1169c	2.22523	PE/PPE
Rv0367c	Rv0367c	2.17978	Conserved hypothetical
PPE3	Rv0280	2.17575	PE/PPE
rpsF	Rv0053	2.15587	Information pathway
PE17	Rv1646	2.15452	PE/PPE
Rv0340	Rv0340	2.15311	Conserved hypothetical
rnpA	Rv3923c	2.11094	Information pathway
Rv1371	Rv1371	2.05723	Cell wall and cell processes
PE18	Rv1788	2.05026	PE/PPE
PPE38	Rv2352c	2.04849	PE/PPE
rseA	Rv1222	2.03372	Information pathway
clgR	Rv2745c	2.00053	Regulatory protein
Rv2990c	Rv2990c	1.99384	Conserved hypothetical
Rv3054c	Rv3054c	1.95365	Conserved hypothetical
cysD	Rv1285	1.94979	Intermediary metabolism and respiration
papA4	Rv1528c	1.94636	Lipid metabolism
Rv1772	Rv1772	1.94029	Conserved hypothetical
gpdA1	Rv0564c	1.9379	Lipid metabolism
Rv0521	Rv0521	1.92625	Intermediary metabolism and respiration
Rv2694c	Rv2694c	1.92237	Conserved hypothetical
htpX	Rv0563	1.87299	Virulence, detoxification, adaptation
sigE	Rv1221	1.87276	Information pathway
Rv2660c	Rv2660c	1.86229	Conserved hypothetical
infB	Rv2839c	1.86054	Information pathway
Rv2050	Rv2050	1.85537	Conserved hypothetical
PE_PGRS29	Rv1468c	1.85387	PE/PPE
canA	Rv1284	1.83414	Intermediary metabolism and respiration
Rv2645	Rv2645	1.8231	Unknown
plcD	Rv1755c	1.80645	Intermediary metabolism and respiration
ctpJ	Rv3743c	1.8043	Cell wall and cell processes
Rv1760	Rv1760	1.77194	Lipid metabolism
iniB	Rv0341	1.74349	Cell wall and cell processes
Rv1995	Rv1995	1.7264	Conserved hypothetical
Rv2488c	Rv2488c	1.72602	Regulatory protein
furA	Rv1909c	1.70559	Regulatory protein
Rv3831	Rv3831	1.68624	Conserved hypothetical
ogt	Rv1316c	1.68336	Information pathway
obg	Rv2440c	1.6717	Intermediary metabolism and respiration
Rv0378	Rv0378	1.66802	Conserved hypothetical
Rv2451	Rv2451	1.65553	Conserved hypothetical
cysN	Rv1286	1.64608	Intermediary metabolism and respiration
Rv3640c	Rv3640c	1.64294	Insertion seqs and phages
Rv1518	Rv1518	1.63462	Conserved hypothetical
Rv2011c	Rv2011c	1.6337	Regulatory protein
Rv1774	Rv1774	1.6306	Intermediary metabolism and respiration
PE_PGRS54	Rv3508	1.62986	PE/PPE
rplJ	Rv0651	1.62604	Information pathway
PPE34	Rv1917c	1.62246	PE/PPE
PPE29	Rv1801	1.61371	PE/PPE
PE_PGRS56	Rv3512	1.60569	PE/PPE
Rv0991c	Rv0991c	1.59495	Conserved hypothetical
purU	Rv2964	1.58189	Intermediary metabolism and respiration
Rv1374c	Rv1374c	1.57367	Conserved hypothetical
Rv1129c	Rv1129c	1.56981	Regulatory protein
iniA	Rv0342	1.56412	Cell wall and cell processes
Rv0516c	Rv0516c	1.54365	Information pathway
PPE9	Rv0388c	1.53469	PE/PPE
Rv2699c	Rv2699c	1.52538	Conserved hypothetical
Rv1081c	Rv1081c	1.52099	Cell wall and cell processes
rplN	Rv0714	1.49941	Information pathway
Rv1405c	Rv1405c	1.49904	Intermediary metabolism and respiration
vapB22	Rv2830c	1.49881	Virulence, detoxification, adaptation
rplU	Rv2442c	1.49553	Information pathway
rplS	Rv2904c	1.49542	Information pathway
PE_PGRS4	Rv0279c	1.49052	PE/PPE
lprJ	Rv1690	1.48723	Cell wall and cell processes
rpsJ	Rv0700	1.48211	Information pathway
lppU	Rv2784c	1.45765	Cell wall and cell processes
mgtE	Rv0362	1.45651	Cell wall and cell processes
PE_PGRS57	Rv3514	1.45105	PE/PPE
PPE25	Rv1787	1.44905	PE/PPE
PE20	Rv1806	1.4452	PE/PPE
Rv1999c	Rv1999c	1.43014	Cell wall and cell processes
Rv1046c	Rv1046c	1.41654	Unknown
Rv3334	Rv3334	1.41265	Regulatory protein
Rv2008c	Rv2008c	1.40998	Conserved hypothetical
leuA	Rv3710	1.40589	Intermediary metabolism and respiration
alkA	Rv1317c	1.40407	Information pathway
rpmA	Rv2441c	1.39848	Information pathway
Rv2652c	Rv2652c	1.39065	Insertion seqs and phages
PE_PGRS3	Rv0278c	1.39	PE/PPE
prpD	Rv1130	1.38377	Intermediary metabolism and respiration
Rv1989c	Rv1989c	1.38123	Conserved hypothetical
wag22	Rv1759c	1.37372	PE/PPE
Rv3430c	Rv3430c	1.36698	Insertion seqs and phages
Rv2913c	Rv2913c	1.36642	Intermediary metabolism and respiration
Rv2541	Rv2541	1.36393	Conserved hypothetical
cyp144	Rv1777	1.35898	Intermediary metabolism and respiration
Rv0078	Rv0078	1.35353	Regulatory protein
cyp139	Rv1666c	1.3354	Intermediary metabolism and respiration
PPE26	Rv1789	1.33533	PE/PPE
Rv2166c	Rv2166c	1.32029	Conserved hypothetical
rpoZ	Rv1390	1.31619	Information pathway
ndh	Rv1854c	1.30881	Intermediary metabolism and respiration
PE_PGRS10	Rv0747	1.30575	PE/PPE
Rv3239c	Rv3239c	1.30154	Cell wall and cell processes
Rv1762c	Rv1762c	1.29946	Conserved hypothetical
Rv2807	Rv2807	1.29859	Conserved hypothetical
Rv3848	Rv3848	1.28901	Cell wall and cell processes
PPE5	Rv0304c	1.28367	PE/PPE
mpt83	Rv2873	1.27831	Cell wall and cell processes
PE4	Rv0160c	1.27778	PE/PPE
cut1	Rv1758	1.27179	Cell wall and cell processes
infC	Rv1641	1.27115	Information pathway
fas	Rv2524c	1.26284	Lipid metabolism
fadD18	Rv3513c	1.26132	Lipid metabolism
Rv3188	Rv3188	1.25615	Conserved hypothetical
PPE69	Rv3892c	1.2551	PE/PPE
Rv1318c	Rv1318c	1.25257	Intermediary metabolism and respiration
Rv0339c	Rv0339c	1.24747	Regulatory protein
PPE46	Rv3018c	1.24723	PE/PPE
PE19	Rv1791	1.24468	PE/PPE
Rv1035c	Rv1035c	1.23373	Insertion seqs and phages
trxB2	Rv3913	1.23353	Intermediary metabolism and respiration
Rv2712c	Rv2712c	1.23166	Conserved hypothetical
Rv3230c	Rv3230c	1.22933	Intermediary metabolism and respiration
Rv3847	Rv3847	1.22712	Conserved hypothetical
sigD	Rv3414c	1.22606	Information pathway
ssb	Rv0054	1.22257	Information pathway
Rv1786	Rv1786	1.21876	Intermediary metabolism and respiration
whiB1	Rv3219	1.20693	Regulatory protein
Rv2295	Rv2295	1.20544	Conserved hypothetical
mce2R	Rv0586	1.20354	Regulatory protein
Rv2560	Rv2560	1.19958	Cell wall and cell processes
PE_PGRS19	Rv1067c	1.19944	PE/PPE
Rv2182c	Rv2182c	1.1928	Conserved hypothetical
Rv0963c	Rv0963c	1.19231	Conserved hypothetical
Rv2742c	Rv2742c	1.1874	Conserved hypothetical
Rv2517c	Rv2517c	1.1747	Conserved hypothetical
Rv2777c	Rv2777c	1.17449	Conserved hypothetical
vapB43	Rv2871	1.17094	Virulence, detoxification, adaptation
icl1	Rv0467	1.16963	Intermediary metabolism and respiration
PPE15	Rv1039c	1.16937	PE/PPE
ung	Rv2976c	1.16526	Information pathway
pitB	Rv2281	1.1614	Cell wall and cell processes
prfA	Rv1299	1.1579	Information pathway
rplM	Rv3443c	1.15152	Information pathway
lepA	Rv2404c	1.151	Intermediary metabolism and respiration
kshA	Rv3526	1.14715	Intermediary metabolism and respiration
Rv1691	Rv1691	1.14229	Conserved hypothetical
Rv3638	Rv3638	1.142	Insertion seqs and phages
panB	Rv2225	1.13868	Intermediary metabolism and respiration
Rv2348c	Rv2348c	1.13847	Unknown
Rv3654c	Rv3654c	1.13762	Conserved hypothetical
PE_PGRS46	Rv2634c	1.13563	PE/PPE
Rv1057	Rv1057	1.13342	Conserved hypothetical
Rv2961	Rv2961	1.11753	Insertion seqs and phages
Rv0520	Rv0520	1.11336	Intermediary metabolism and respiration
Rv1779c	Rv1779c	1.11042	Cell wall and cell processes
rpsL	Rv0682	1.10887	Information pathway
PE_PGRS15	Rv0872c	1.0974	PE/PPE
Rv0366c	Rv0366c	1.08521	Conserved hypothetical
trxB1	Rv1471	1.08184	Intermediary metabolism and respiration
PE_PGRS2	Rv0124	1.07832	PE/PPE
Rv2840c	Rv2840c	1.073	Conserved hypothetical
Rv2842c	Rv2842c	1.07009	Conserved hypothetical
PPE1	Rv0096	1.06791	PE/PPE
Rv2876	Rv2876	1.06676	Cell wall and cell processes
mazE3	Rv1103c	1.06457	Virulence, detoxification, adaptation
Rv2659c	Rv2659c	1.06268	Insertion seqs and phages
PE_PGRS50	Rv3345c	1.05686	PE/PPE
rpsB	Rv2890c	1.05657	Information pathway
Rv3453	Rv3453	1.05442	Cell wall and cell processes
Rv2698	Rv2698	1.04963	Cell wall and cell processes
Rv3197	Rv3197	1.04863	Cell wall and cell processes
Rv1461	Rv1461	1.04717	Conserved hypothetical
sdaA	Rv0069c	1.04286	Intermediary metabolism and respiration
PE25	Rv2431c	1.04061	PE/PPE
Rv0089	Rv0089	1.03731	Intermediary metabolism and respiration
hisE	Rv2122c	1.02969	Intermediary metabolism and respiration
Rv2413c	Rv2413c	1.02681	Conserved hypothetical
yrbE4A	Rv3501c	1.02627	Virulence, detoxification, adaptation
Rv0370c	Rv0370c	1.02532	Intermediary metabolism and respiration
Rv0213c	Rv0213c	1.02351	Intermediary metabolism and respiration
rho	Rv1297	1.0221	Information pathway
PPE27	Rv1790	1.02058	PE/PPE
Rv3066	Rv3066	1.0198	Regulatory protein
Rv2143	Rv2143	1.01347	Conserved hypothetical
Rv1592c	Rv1592c	1.01179	Conserved hypothetical
mtn	Rv0091	1.00787	Intermediary metabolism and respiration
Rv2144c	Rv2144c	1.00727	Cell wall and cell processes
sigB	Rv2710	1.0048	Information pathway
vapC1	Rv0065	1.00133	Virulence, detoxification, adaptation
hflX	Rv2725c	1.00122	Intermediary metabolism and respiration
rpoB	Rv0667	0.999374	Information pathway
PPE59	Rv3429	0.998259	PE/PPE
Rv1775	Rv1775	0.997939	Conserved hypothetical
lipQ	Rv2485c	0.997395	Intermediary metabolism and respiration
gene ID	Rv number	log2(fold_change)	Functional category
Rv3312A	Rv3312A	-5.15148	Cell wall and cell processes
pks3	Rv1180	-3.77848	Lipid metabolism
Rv1184c	Rv1184c	-3.64171	Cell wall and cell processes
lipF	Rv3487c	-3.57706	Intermediary metabolism and respiration
mmpL10	Rv1183	-3.2541	Cell wall and cell processes
pks4	Rv1181	-3.01708	Lipid metabolism
pks2	Rv3825c	-2.98065	Lipid metabolism
cfp2	Rv2376c	-2.70915	Cell wall and cell processes
narK1	Rv2329c	-2.65543	Cell wall and cell processes
papA3	Rv1182	-2.60648	Lipid metabolism
Rv2331	Rv2331	-2.54984	Conserved hypothetical
PPE19	Rv1361c	-2.51967	PE/PPE
papA1	Rv3824c	-2.45758	Lipid metabolism
Rv3686c	Rv3686c	-2.40058	Conserved hypothetical
fadD21	Rv1185c	-2.36201	Lipid metabolism
Rv1639c	Rv1639c	-2.29591	Cell wall and cell processes
Rv1638A	Rv1638A	-2.27179	Conserved hypothetical
che1	Rv2393	-2.21277	Intermediary metabolism and respiration
ppsA	Rv2931	-2.17123	Lipid metabolism
aprA	Rv2395A	-2.14432	Conserved hypothetical
ppsC	Rv2933	-2.12443	Lipid metabolism
pks1	Rv2946c	-2.09959	Lipid metabolism
Rv3136A	Rv3136A	-2.02037	Conserved hypothetical
sirA	Rv2391	-2.00946	Intermediary metabolism and respiration
cysH	Rv2392	-2.00358	Intermediary metabolism and respiration
PE31	Rv3477	-1.98981	PE/PPE
Rv2331A	Rv2331A	-1.95652	Conserved hypothetical
ppsD	Rv2934	-1.95431	Lipid metabolism
Rv3861	Rv3861	-1.93757	Conserved hypothetical
esxL	Rv1198	-1.92856	Cell wall and cell processes
Rv3767c	Rv3767c	-1.9246	Lipid metabolism
Rv3137	Rv3137	-1.84237	Intermediary metabolism and respiration
PPE51	Rv3136	-1.83658	PE/PPE
aprB	Rv2395B	-1.75385	Conserved hypothetical
mmpL8	Rv3823c	-1.72289	Cell wall and cell processes
esxK	Rv1197	-1.71837	Cell wall and cell processes
Rv3486	Rv3486	-1.70554	Conserved hypothetical
PPE18	Rv1196	-1.70083	PE/PPE
Rv1179c	Rv1179c	-1.65592	Conserved hypothetical
fadD9	Rv2590	-1.64248	Lipid metabolism
Rv0997	Rv0997	-1.63694	Conserved hypothetical
Rv2288	Rv2288	-1.61633	Conserved hypothetical
lppX	Rv2945c	-1.59854	Cell wall and cell processes
Rv2375	Rv2375	-1.59765	Conserved hypothetical
nirB	Rv0252	-1.5964	Intermediary metabolism and respiration
Rv3822	Rv3822	-1.58821	Conserved hypothetical
Rv2137c	Rv2137c	-1.56077	Conserved hypothetical
cdh	Rv2289	-1.52867	Lipid metabolism
drrC	Rv2938	-1.52071	Cell wall and cell processes
mog	Rv0865	-1.51635	Intermediary metabolism and respiration
Rv2135c	Rv2135c	-1.49082	Conserved hypothetical
Rv3093c	Rv3093c	-1.48166	Intermediary metabolism and respiration
Rv0514	Rv0514	-1.48084	Cell wall and cell processes
esxA	Rv3875	-1.45707	Cell wall and cell processes
proZ	Rv3756c	-1.44884	Virulence, detoxification, adaptation
sigG	Rv0182c	-1.44601	Information pathway
eccCb1	Rv3871	-1.43328	Cell wall and cell processes
fadE21	Rv2789c	-1.41169	Lipid metabolism
Rv3369	Rv3369	-1.41067	Conserved hypothetical
Rv0421c	Rv0421c	-1.40982	Conserved hypothetical
eccCa1	Rv3870	-1.40808	Cell wall and cell processes
Rv0144	Rv0144	-1.40732	Regulatory protein
Rv0311	Rv0311	-1.40452	Conserved hypothetical
eccB1	Rv3869	-1.39556	Cell wall and cell processes
modA	Rv1857	-1.39216	Cell wall and cell processes
Rv0541c	Rv0541c	-1.37542	Cell wall and cell processes
Rv3485c	Rv3485c	-1.37058	Intermediary metabolism and respiration
rfe	Rv1302	-1.367	Cell wall and cell processes
ggtB	Rv2394	-1.36363	Intermediary metabolism and respiration
Rv1489A	Rv1489A	-1.3636	Conserved hypothetical
Rv2978c	Rv2978c	-1.35798	Insertion seqs and phages
Rv0605	Rv0605	-1.34561	Insertion seqs and phages
fadD22	Rv2948c	-1.34525	Lipid metabolism
ubiA	Rv3806c	-1.3439	Cell wall and cell processes
Rv0597c	Rv0597c	-1.34305	Conserved hypothetical
trpA	Rv1613	-1.33855	Intermediary metabolism and respiration
Rv2949c	Rv2949c	-1.33642	Intermediary metabolism and respiration
PE_PGRS44	Rv2591	-1.33168	PE/PPE
cyp121	Rv2276	-1.32555	Intermediary metabolism and respiration
Rv0526	Rv0526	-1.31489	Intermediary metabolism and respiration
aroE	Rv2552c	-1.30519	Intermediary metabolism and respiration
Rv1312	Rv1312	-1.30325	Cell wall and cell processes
Rv0082	Rv0082	-1.30239	Intermediary metabolism and respiration
atpE	Rv1305	-1.28978	Intermediary metabolism and respiration
lppW	Rv2905	-1.28945	Cell wall and cell processes
engA	Rv1713	-1.28251	Intermediary metabolism and respiration
Rv1616	Rv1616	-1.28244	Cell wall and cell processes
pptT	Rv2794c	-1.27792	Lipid metabolism
Rv2275	Rv2275	-1.27777	Conserved hypothetical
echA21	Rv3774	-1.27377	Lipid metabolism
Rv1545	Rv1545	-1.27111	Conserved hypothetical
pstA2	Rv0936	-1.2641	Cell wall and cell processes
fadE18	Rv1933c	-1.25703	Lipid metabolism
Rv1489	Rv1489	-1.25209	Conserved hypothetical
tpi	Rv1438	-1.2487	Intermediary metabolism and respiration
tpx	Rv1932	-1.24758	Virulence, detoxification, adaptation
Rv3479	Rv3479	-1.24383	Cell wall and cell processes
trpB	Rv1612	-1.24207	Intermediary metabolism and respiration
ligD	Rv0938	-1.23985	Information pathway
secE2	Rv0379	-1.23906	Cell wall and cell processes
gpdA2	Rv2982c	-1.22963	Lipid metabolism
Rv1200	Rv1200	-1.22534	Cell wall and cell processes
Rv0513	Rv0513	-1.22363	Cell wall and cell processes
proV	Rv3758c	-1.22254	Virulence, detoxification, adaptation
ccdA	Rv0527	-1.21822	Intermediary metabolism and respiration
Rv2038c	Rv2038c	-1.21803	Cell wall and cell processes
hemB	Rv0512	-1.21654	Intermediary metabolism and respiration
Rv1159A	Rv1159A	-1.2159	Conserved hypothetical
Rv3094c	Rv3094c	-1.21574	Conserved hypothetical
phoY2	Rv0821c	-1.21566	Cell wall and cell processes
mazF2	Rv0659c	-1.21436	Virulence, detoxification, adaptation
Rv2326c	Rv2326c	-1.21173	Cell wall and cell processes
nuoN	Rv3158	-1.2091	Intermediary metabolism and respiration
hddA	Rv0115	-1.2059	Cell wall and cell processes
trpD	Rv2192c	-1.19777	Intermediary metabolism and respiration
echA1	Rv0222	-1.19197	Lipid metabolism
vapB27	Rv0599c	-1.19154	Virulence, detoxification, adaptation
nuoM	Rv3157	-1.189	Intermediary metabolism and respiration
Rv2791c	Rv2791c	-1.18748	Insertion seqs and phages
Rv0606	Rv0606	-1.18053	Insertion seqs and phages
Rv0143c	Rv0143c	-1.17883	Cell wall and cell processes
menH	Rv0558	-1.17642	Intermediary metabolism and respiration
nuoL	Rv3156	-1.17435	Intermediary metabolism and respiration
Rv0546c	Rv0546c	-1.17359	Conserved hypothetical
Rv0299	Rv0299	-1.17315	Conserved hypothetical
devB	Rv1445c	-1.17258	Intermediary metabolism and respiration
lipM	Rv2284	-1.16842	Intermediary metabolism and respiration
mshA	Rv0486	-1.16534	Intermediary metabolism and respiration
atpF	Rv1306	-1.16453	Intermediary metabolism and respiration
Rv0528	Rv0528	-1.1604	Cell wall and cell processes
Rv3202c	Rv3202c	-1.15705	Information pathway
Rv2923c	Rv2923c	-1.15636	Conserved hypothetical
Rv0823c	Rv0823c	-1.15451	Regulatory protein
lgt	Rv1614	-1.15121	Cell wall and cell processes
drrA	Rv2936	-1.14806	Cell wall and cell processes
nuoH	Rv3152	-1.14489	Intermediary metabolism and respiration
Rv3201c	Rv3201c	-1.14415	Information pathway
Rv3778c	Rv3778c	-1.14287	Intermediary metabolism and respiration
Rv2576c	Rv2576c	-1.14285	Cell wall and cell processes
ribD	Rv2671	-1.1381	Intermediary metabolism and respiration
Rv2553c	Rv2553c	-1.13727	Cell wall and cell processes
dsbF	Rv1677	-1.13575	Cell wall and cell processes
xthA	Rv0427c	-1.13562	Information pathway
drrB	Rv2937	-1.13499	Cell wall and cell processes
Rv0265c	Rv0265c	-1.13253	Cell wall and cell processes
moaC2	Rv0864	-1.13076	Intermediary metabolism and respiration
inhA	Rv1484	-1.13048	Lipid metabolism
Rv2136c	Rv2136c	-1.13041	Cell wall and cell processes
Rv1752	Rv1752	-1.12878	Conserved hypothetical
Rv0133	Rv0133	-1.12731	Intermediary metabolism and respiration
ltp1	Rv2790c	-1.12432	Cell wall and cell processes
cyp137	Rv3685c	-1.12399	Intermediary metabolism and respiration
pstC1	Rv0935	-1.11856	Cell wall and cell processes
proX	Rv3759c	-1.11796	Virulence, detoxification, adaptation
bcpB	Rv1608c	-1.11543	Virulence, detoxification, adaptation
ethR	Rv3855	-1.11474	Regulatory protein
atpH	Rv1307	-1.11404	Intermediary metabolism and respiration
Rv0102	Rv0102	-1.11326	Cell wall and cell processes
atpC	Rv1311	-1.11241	Intermediary metabolism and respiration
era	Rv2364c	-1.11115	Intermediary metabolism and respiration
Rv3295	Rv3295	-1.10514	Regulatory protein
Rv0023	Rv0023	-1.10487	Regulatory protein
thrC	Rv1295	-1.10278	Intermediary metabolism and respiration
treY	Rv1563c	-1.10275	Virulence, detoxification, adaptation
nirD	Rv0253	-1.10248	Intermediary metabolism and respiration
Rv3338	Rv3338	-1.10144	Conserved hypothetical
nuoG	Rv3151	-1.09873	Intermediary metabolism and respiration
Rv1456c	Rv1456c	-1.09829	Cell wall and cell processes
trpS	Rv3336c	-1.09438	Information pathway
otsA	Rv3490	-1.09291	Virulence, detoxification, adaptation
Rv0308	Rv0308	-1.09264	Cell wall and cell processes
end	Rv0670	-1.09171	Information pathway
hsdS	Rv2761c	-1.08099	Information pathway
hemL	Rv0524	-1.07911	Intermediary metabolism and respiration
desA2	Rv1094	-1.07691	Lipid metabolism
ppsE	Rv2935	-1.07671	Lipid metabolism
hisF	Rv1605	-1.0753	Intermediary metabolism and respiration
Rv0052	Rv0052	-1.07517	Conserved hypothetical
citA	Rv0889c	-1.07209	Intermediary metabolism and respiration
amiB1	Rv3306c	-1.07086	Intermediary metabolism and respiration
Rv0380c	Rv0380c	-1.07017	Intermediary metabolism and respiration
Rv3200c	Rv3200c	-1.06727	Cell wall and cell processes
esxB	Rv3874	-1.06689	Cell wall and cell processes
Rv2186c	Rv2186c	-1.06621	Conserved hypothetical
rskA	Rv0444c	-1.06539	Information pathway
qcrB	Rv2196	-1.06517	Intermediary metabolism and respiration
Rv1233c	Rv1233c	-1.06223	Cell wall and cell processes
Rv2507	Rv2507	-1.06195	Cell wall and cell processes
impA	Rv1604	-1.06193	Intermediary metabolism and respiration
msrB	Rv2674	-1.06191	Intermediary metabolism and respiration
coaA	Rv1092c	-1.06104	Intermediary metabolism and respiration
ctaE	Rv2193	-1.06088	Intermediary metabolism and respiration
Rv1410c	Rv1410c	-1.06081	Cell wall and cell processes
Rv1261c	Rv1261c	-1.06066	Conserved hypothetical
Rv0774c	Rv0774c	-1.05815	Cell wall and cell processes
pgk	Rv1437	-1.05669	Intermediary metabolism and respiration
Rv2752c	Rv2752c	-1.05319	Conserved hypothetical
PPE60	Rv3478	-1.04598	PE/PPE
fadD29	Rv2950c	-1.0431	Lipid metabolism
helY	Rv2092c	-1.04145	Information pathway
rplO	Rv0723	-1.04074	Information pathway
Rv3032A	Rv3032A	-1.03769	Conserved hypothetical
amiA1	Rv3305c	-1.03614	Intermediary metabolism and respiration
Rv2885c	Rv2885c	-1.0361	Insertion seqs and phages
thrB	Rv1296	-1.0358	Intermediary metabolism and respiration
Rv0443	Rv0443	-1.03427	Conserved hypothetical
Rv1751	Rv1751	-1.03146	Intermediary metabolism and respiration
Rv0799c	Rv0799c	-1.03012	Conserved hypothetical
hisA	Rv1603	-1.02897	Intermediary metabolism and respiration
Rv1232c	Rv1232c	-1.02754	Conserved hypothetical
glbN	Rv1542c	-1.02719	Intermediary metabolism and respiration
eccD3	Rv0290	-1.02676	Cell wall and cell processes
Rv0185	Rv0185	-1.0267	Conserved hypothetical
Rv3748	Rv3748	-1.02467	Conserved hypothetical
Rv0580c	Rv0580c	-1.02431	Conserved hypothetical
Rv2228c	Rv2228c	-1.01762	Information pathway
Rv1289	Rv1289	-1.01644	Conserved hypothetical
Rv2054	Rv2054	-1.01557	Conserved hypothetical
Rv2708c	Rv2708c	-1.01544	Conserved hypothetical
mscR	Rv2259	-1.01507	Intermediary metabolism and respiration
eccA1	Rv3868	-1.01498	Cell wall and cell processes
Rv1063c	Rv1063c	-1.01377	Conserved hypothetical
Rv0863	Rv0863	-1.01324	Conserved hypothetical
hemY	Rv2677c	-1.01175	Intermediary metabolism and respiration
hemE	Rv2678c	-1.0075	Intermediary metabolism and respiration
ccsA	Rv0529	-1.00745	Intermediary metabolism and respiration
Rv0435c	Rv0435c	-1.00444	Cell wall and cell processes
mhuD	Rv3592	-1.00392	Intermediary metabolism and respiration
Rv0110	Rv0110	-1.00113	Cell wall and cell processes
Rv1140	Rv1140	-1.00087	Cell wall and cell processes
